# Supplementary material for: Mining the Arabidopsis thaliana genome for highly-divergent seven transmembrane receptors
Source: Genome Biol. 2006 Oct 25;7(10):R96. doi: 10.1186/gb-2006-7-10-r96 (PMC1794564; doi:10.1186/gb-2006-7-10-r96)
Supplement: Additional data file 1 — The 394 A. thaliana 7TMpR candidates. [file gb-2006-7-10-r96-S1.xls]

## Sheet: ATH1_GPCR3_strict_TM5_10.exl
Supplementary Table 1. The 394 Arabidopsis thaliana 7TMpR candidates identified by Moriyama, Strope, Opiyo, Chen, and Jones.
22 previously-predicted Arabidopsis 7TMpRs are shown in boldface, and the 54 candidates predicted to have seven TMs and an extracellular N-terminus are colored with green.
TM: Number of TM regions predicted by HMMTOP; "N-term": Location of the N-terminus predicted by HMMTOP; "7TMpR": Names of previously-predicted Arabidopsis 7TMpRs.
SeqID	Length	TM	N-term	7TMpR	Description
At1g01070.1	365	10	IN		68414.m00009 nodulin MtN21 family protein similar to MtN21 GI:2598575 (root nodule development) from [Medicago truncatula]
At1g01070.2	318	8	IN		68414.m00008 nodulin MtN21 family protein similar to MtN21 GI:2598575 (root nodule development) from [Medicago truncatula]
At1g01580.1	725	10	IN		68414.m00075 ferric-chelate reductase, putative similar to ferric-chelate reductase (FRO1) [Pisum sativum] GI:15341529; contains Pfam profile: PF01794 ferric reductase like transmembrane component
At1g01590.1	704	9	IN		68414.m00076 ferric-chelate reductase, putative similar to ferric-chelate reductase (FRO1) [Pisum sativum] GI:15341529; contains Pfam profile: PF01794 ferric reductase like transmembrane component
At1g02260.1	502	10	IN		68414.m00165 transmembrane protein, putative similar to P protein (Melanocyte-specific transporter protein) (SP:Q04671) {Homo sapiens}; contains 8 transmembrane domains
At1g02570.1	431	9	IN		68414.m00208 expressed protein
At1g05360.1	416	6	IN		68414.m00543 expressed protein Similar to Arabidopsis hypothetical protein PID:e326839 (gb|Z97337) contains transmembrane domains
At1g05820.1	441	7	IN		68414.m00609 protease-associated (PA) domain-containing protein contains weak similarity to protease associated (PA) domain proteins, Pfam:PF02225
At1g06100.1	299	6	IN		68414.m00639 fatty acid desaturase family protein similar to delta 9 acyl-lipid desaturase (ADS1) GI:2970034 from [Arabidopsis thaliana]
At1g06350.1	300	5	IN		68414.m00671 fatty acid desaturase family protein similar to delta 9 acyl-lipid desaturase (ADS1) GI:2970034 from [Arabidopsis thaliana]
At1g06470.1	414	10	IN		68414.m00685 phosphate translocator-related low similarity to SP|P52178 Triose phosphate/phosphate translocator, non-green plastid, chloroplast precursor (CTPT) {Brassica oleracea}, phosphoenolpyruvate/phosphate translocator precursor [Mesembryanthemum cr
At1g06470.2	414	10	IN		68414.m00686 phosphate translocator-related low similarity to SP|P52178 Triose phosphate/phosphate translocator, non-green plastid, chloroplast precursor (CTPT) {Brassica oleracea}, phosphoenolpyruvate/phosphate translocator precursor [Mesembryanthemum cr
At1g08350.1	508	9	OUT		68414.m00924 endomembrane protein 70 family protein KNOLLE; similar to putative endosomal protein GB:AAD20090 GI:4406780 from [Arabidopsis thaliana]
At1g08960.1	415	10	OUT		68414.m00996 cation exchanger, putative (CAX11) similar to sodium/calcium exchanger protein [Mus musculus] gi|13925661|gb|AAK49407; Ca2+:Cation Antiporter (CaCA) Family member PMID:11500563
At1g09380.1	374	10	IN		68414.m01049 integral membrane family protein / nodulin MtN21-related similar to MtN21 GI:2598575 (root nodule development) from [Medicago truncatula]
At1g09860.1	383	10	IN		68414.m01110 purine permease-related low similarity to purine permease [Arabidopsis thaliana] GI:7620007; contains Pfam profile PF03151: Domain of unknown function, DUF250
At1g10090.1	762	9	OUT		68414.m01137 expressed protein
At1g10660.1	320	7	OUT		68414.m01208 expressed protein
At1g10660.2	320	7	OUT		68414.m01209 expressed protein
At1g10660.3	320	7	OUT		68414.m01210 expressed protein
At1g10660.4	320	7	OUT		68414.m01211 expressed protein
At1g10950.1	589	9	OUT		68414.m01257 endomembrane protein 70, putative
At1g11000.1	573	7	OUT	MLO4	68414.m01263 seven transmembrane MLO family protein / MLO-like protein 4 (MLO4) identical to membrane protein Mlo4 [Arabidopsis thaliana] gi|14091578|gb|AAK53797; similar to MLO protein SWISS-PROT:P93766, NCBI_gi:1877221 [Hordeum vulgare][Barley]
At1g11310.1	573	8	IN	MLO2	68414.m01299 seven transmembrane MLO family protein / MLO-like protein 2 (MLO2) idenctical to membrane protein Mlo2 [Arabidopsis thaliana] gi|14091574|gb|AAK53795; similar to Mlo [Hordeum vulgare subsp. vulgare] gi|1877221|emb|CAB06083 SWISS-PROT:P93766
At1g11460.1	337	10	IN		68414.m01316 nodulin MtN21 family protein similar to MtN21 [Medicago truncatula] GI:2598575; contains Pfam profile PF00892: Integral membrane protein
At1g11540.1	367	8	OUT		68414.m01325 expressed protein contains Pfam profile: PF01925 domain of unknown function DUF81
At1g11880.1	489	8	IN		68414.m01370 expressed protein contains Pfam profile PF04188: Protein of unknown function (DUF409)
At1g12450.1	303	6	OUT		68414.m01439 expressed protein
At1g12480.1	556	10	IN		68414.m01443 C4-dicarboxylate transporter/malic acid transport family protein contains Pfam profile PF03595: C4-dicarboxylate transporter/malic acid transport protein
At1g12500.1	361	10	IN		68414.m01447 phosphate translocator-related low similarity to glucose-6-phosphate/phosphate-translocator precursor [Zea mays] GI:2997589, phosphoenolpyruvate/phosphate translocator precursor [Mesembryanthemum crystallinum] GI:9295275, SP|P21727|CPTR_PEA T
At1g12730.1	474	10	OUT		68414.m01477 cell division cycle protein-related contains 10 transmembrane domains; similar to PIG-U (GI:27372215) [Rattus norvegicus]; similar to Cell division cycle protein 91-like 1 (CDC91-like 1 protein) (PIG-U) (Swiss-Prot:Q9H490) [Homo sapiens]
At1g12750.1	307	7	IN		68414.m01480 rhomboid family protein contains PFAM domain PF01694, Rhomboid family
At1g13580.1	239	5	OUT		68414.m01592 longevity-assurance (LAG1) family protein similar to Alternaria stem canker resistance protein (ASC1) [Lycopersicon esculentum] GI:7688742; contains Pfam profile PF03798: Longevity-assurance protein (LAG1)
At1g14530.1	293	7	OUT		68414.m01723 tobamovirus multiplication protein 3, putative / TOM3, putative (THH1) identical to THH1 (GI:15706301) [Arabidopsis thaliana]; supporting cDNA gi|15706300|dbj|AB057678.1|
At1g14530.2	293	7	OUT		68414.m01724 tobamovirus multiplication protein 3, putative / TOM3, putative (THH1) identical to THH1 (GI:15706301) [Arabidopsis thaliana]; supporting cDNA gi|15706300|dbj|AB057678.1|
At1g14670.1	592	9	OUT		68414.m01744 endomembrane protein 70, putative similar to endomembrane protein emp70 precursor isolog GB:AAF67014 GI:7677068 (Homo sapiens)
At1g15110.1	425	9	OUT		68414.m01804 phosphatidyl serine synthase family protein contains Pfam profile: PF03034 phosphatidyl serine synthase
At1g15600.1	220	5	IN		68414.m01875 hypothetical protein
At1g15610.1	234	5	OUT		68414.m01876 hypothetical protein
At1g15620.1	343	7	OUT		68414.m01877 expressed protein ; expression supported by MPSS
At1g15640.1	255	5	OUT		68414.m01879 hypothetical protein
At1g15960.1	301	5	OUT		68414.m01915 NRAMP metal ion transporter 6, putative (NRAMP6) identical to putative metal transporter [Arabidopsis thaliana] gi|12666983|emb|CAC28123; similar to NRAMP1 protein [Arabidopsis thaliana] gi|7108911|gb|AAF36535; member of the natural resistanc
At1g16560.1	342	7	OUT		68414.m01983 Per1-like family protein contains Pfam profile PF04080: Per1-like
At1g16560.2	342	7	OUT		68414.m01984 Per1-like family protein contains Pfam profile PF04080: Per1-like
At1g16560.3	342	7	OUT		68414.m01985 Per1-like family protein contains Pfam profile PF04080: Per1-like
At1g18470.1	467	9	IN		68414.m02304 zinc finger (C3HC4-type RING finger) family protein contains Pfam profile: PF00097 zinc finger, C3HC4 type
At1g19770.1	393	10	IN		68414.m02471 purine permease-related low similarity to purine permease [Arabidopsis thaliana] GI:7620007; contains Pfam profile PF03151: Domain of unknown function, DUF250
At1g20050.1	223	5	OUT		68414.m02510 C-8,7 sterol isomerase identical to C-8,7 sterol isomerase GI:11279073 from [Arabidopsis thaliana] (Plant Mol. Biol. 38 (5), 807-815 (1998))
At1g21460.1	247	7	OUT		68414.m02683 nodulin MtN3 family protein contains similarity to MTN3 (nodule development protein) GB:Y08726 GI:1619601 from [Medicago truncatula]
At1g22750.1	244	6	OUT		68414.m02842 expressed protein
At1g23020.1	693	9	IN		68414.m02876 ferric-chelate reductase, putative similar to ferric-chelate reductase (FRO1) [Pisum sativum] GI:15341529; contains Pfam profile PF01794: Ferric reductase like transmembrane component
At1g23830.1	345	6	IN		68414.m03006 expressed protein
At1g23840.1	338	6	IN		68414.m03007 expressed protein
At1g23850.1	354	6	IN		68414.m03008 expressed protein
At1g24400.1	441	10	IN		68414.m03076 lysine and histidine specific transporter, putative similar to lysine and histidine specific transporter GI:2576361 from [Arabidopsis thaliana]; contains Pfam profile PF01490: Transmembrane amino acid transporter protein
At1g25500.1	432	10	IN		68414.m03167 choline transporter-related contains weak similarity to CD92 protein [Homo sapiens] gi|16945323|emb|CAC82175
At1g26180.1	289	5	OUT		68414.m03195 expressed protein
At1g26440.2	413	10	OUT		68414.m03224 expressed protein similar to SP|Q41706 A3 protein (unknown function) {Vigna unguiculata}
At1g26440.3	413	10	OUT		68414.m03225 expressed protein similar to SP|Q41706 A3 protein (unknown function) {Vigna unguiculata}
At1g26650.1	335	6	IN		68414.m03245 expressed protein
At1g26700.1	554	7	OUT	MLO14	68414.m03252 seven transmembrane MLO family protein / MLO-like protein 14 (MLO14) identical to membrane protein Mlo14 [Arabidopsis thaliana] gi|14091598|gb|AAK53807; similar to MLO protein SWISS-PROT:P93766, NCBI_gi:1877221 [Hordeum vulgare][Barley]
At1g26730.1	750	10	IN		68414.m03255 EXS family protein / ERD1/XPR1/SYG1 family protein similar to PHO1 protein [Arabidopsis thaliana] GI:20069032; contains Pfam profiles PF03105: SPX domain, PF03124: EXS family
At1g28220.1	351	10	IN		68414.m03464 purine permease, putative similar to purine permease GI:7620007 from [Arabidopsis thaliana]
At1g28760.1	476	5	IN		68414.m03537 expressed protein ; expression supported by MPSS
At1g29330.1	215	6	IN		68414.m03585 ER lumen protein retaining receptor (ERD2) / HDEL receptor identical to SP:P35402 ER lumen protein retaining receptor (HDEL receptor) {Arabidopsis thaliana}
At1g29390.1	226	6	IN		68414.m03594 stress-responsive protein, putative similar to cold acclimation WCOR413-like protein gamma form [Hordeum vulgare] gi|18449100|gb|AAL69988; similar to stress-regulated protein SAP1 [Xerophyta viscosa] gi|21360378|gb|AAM47505
At1g29390.2	183	6	IN		68414.m03593 stress-responsive protein, putative similar to cold acclimation WCOR413-like protein gamma form [Hordeum vulgare] gi|18449100|gb|AAL69988; similar to stress-regulated protein SAP1 [Xerophyta viscosa] gi|21360378|gb|AAM47505
At1g29395.1	225	5	IN		68414.m03595 stress-responsive protein, putative similar to cold acclimation WCOR413-like protein gamma form [Hordeum vulgare] gi|18449100|gb|AAL69988; similar to stress-regulated protein SAP1 [Xerophyta viscosa] gi|21360378|gb|AAM47505
At1g30360.1	724	10	IN		68414.m03712 early-responsive to dehydration stress protein (ERD4) nearly identical to ERD4 protein (early-responsive to dehydration stress) [Arabidopsis thaliana] GI:15375406; contains Pfam profile PF02714: Domain of unknown function DUF221
At1g30840.1	382	10	IN		68414.m03771 purine permease-related low similarity to purine permease [Arabidopsis thaliana] GI:7620007; contains Pfam profiles PF03151: Domain of unknown function, DUF250, PF00892: Integral membrane protein
At1g31130.1	321	6	IN		68414.m03809 expressed protein
At1g31300.1	278	6	IN		68414.m03830 expressed protein similar to hypothetical protein GB:AAF24587 GI:6692122 from [Arabidopsis thaliana]
At1g32400.1	280	5	IN		68414.m03997 senescence-associated family protein contains Pfam profile PF00335: Tetraspanin family
At1g32400.2	280	5	IN		68414.m03998 senescence-associated family protein contains Pfam profile PF00335: Tetraspanin family
At1g34490.1	337	6	OUT		68414.m04287 membrane bound O-acyl transferase (MBOAT) family protein / wax synthase-related contains similarity to wax synthase wax synthase - Simmondsia chinensis, PID:g5020219 similar to wax synthase [gi:5020219] from Simmondsia chinensis
At1g34500.1	341	8	OUT		68414.m04288 membrane bound O-acyl transferase (MBOAT) family protein / wax synthase-related similar to wax synthase [Simmondsia chinensis] GI:5020219; contains Pfam profile PF03062: MBOAT family
At1g34520.1	287	6	IN		68414.m04290 long-chain-alcohol O-fatty-acyltransferase family protein / wax synthase family protein wax synthase - Simmondsia chinensis, PID:g5020219 similar to wax synthase [gi:5020219] from Simmondsia chinensis
At1g42560.1	467	7	OUT	MLO9	68414.m04907 seven transmembrane MLO family protein / MLO-like protein 9 (MLO9) nearly identical to membrane protein Mlo9 [Arabidopsis thaliana] GI:14091588; similar to MLO protein SWISS-PROT:P93766, NCBI_gi:1877221 [Hordeum vulgare][Barley]
At1g43580.1	421	8	OUT		68414.m05003 expressed protein
At1g44010.1	227	6	IN		68414.m05077 hypothetical protein
At1g44750.2	367	10	IN		68414.m05127 purine permease family protein similar to purine permease [Arabidopsis thaliana] GI:7620007; contains Pfam profile PF03151: Domain of unknown function, DUF250
At1g44960.1	261	5	OUT		68414.m05153 expressed protein
At1g48230.1	367	10	IN		68414.m05384 phosphate translocator-related low similarity to phosphoenolpyruvate/phosphate translocator precursor [Mesembryanthemum crystallinum] GI:9295275, SP|P52178 Triose phosphate/phosphate translocator, non-green plastid, chloroplast precursor (CTP
At1g48270.1	326	7	OUT	putative	68414.m05392 G protein coupled receptor-related identical to putative G protein coupled receptor GI:2104224 from [Arabidopsis thaliana]
At1g48460.1	340	6	IN		68414.m05417 expressed protein
At1g48640.1	453	10	IN		68414.m05444 lysine and histidine specific transporter, putative similar to lysine and histidine specific transporter GI:2576361 from [Arabidopsis thaliana]; contains Pfam profile PF01490: Transmembrane amino acid transporter protein
At1g49470.1	302	7	OUT		68414.m05544 expressed protein contains Pfam profile PF04819: Family of unknown function (DUF716) (Plant viral-response family)
At1g50630.1	453	5	IN		68414.m05690 expressed protein
At1g52615.1	318	5	OUT		68414.m05940 hypothetical protein
At1g55130.1	637	10	IN		68414.m06296 endomembrane protein 70, putative similar to multispanning membrane protein GI:2276460 from [Homo sapiens]
At1g55240.1	311	6	OUT		68414.m06309 expressed protein contains Pfam profile PF04819: Family of unknown function (DUF716) (Plant viral-response family)
At1g57680.1	362	7	OUT		68414.m06545 expressed protein
At1g57680.2	362	7	OUT		68414.m06546 expressed protein
At1g57943.1	398	10	IN		68414.m06569 purine permease-related low similarity to purine permease [Arabidopsis thaliana] GI:7620007; contains Pfam profile PF03151: Domain of unknown function, DUF250
At1g57980.1	394	10	IN		68414.m06570 purine permease-related low similarity to purine permease [Arabidopsis thaliana] GI:7620007; contains Pfam profile PF03151: Domain of unknown function, DUF250
At1g57990.1	390	10	IN		68414.m06572 purine permease-related low similarity to purine permease [Arabidopsis thaliana] GI:7620007; contains Pfam profile PF03151: Domain of unknown function, DUF250
At1g58520.1	657	9	OUT		68414.m06653 early-responsive to dehydration protein-related / ERD protein-related low similarity to ERD4 protein (early-responsive to dehydration stress) [Arabidopsis thaliana] GI:15375406; contains Pfam profile PF02714: Domain of unknown function DUF221
At1g60050.1	374	9	IN		68414.m06765 nodulin-related low similarity to MtN21 [Medicago truncatula] GI:2598575; contains Pfam profile PF00892: Integral membrane protein
At1g61560.1	583	9	OUT	MLO6	68414.m06935 seven transmembrane MLO family protein / MLO-like protein 6 (MLO6) idenctical to membrane protein Mlo6 [Arabidopsis thaliana] gi|14091582|gb|AAK53799; similar to MLO protein SWISS-PROT:P93766, NCBI_gi:1877221 [Hordeum vulgare][Barley]; contai
At1g62320.1	769	10	IN		68414.m07032 early-responsive to dehydration protein-related / ERD protein-related similar to ERD4 protein (early-responsive to dehydration stress) [Arabidopsis thaliana] GI:15375406; contains Pfam profile PF02714: Domain of unknown function DUF221
At1g63010.1	699	10	OUT		68414.m07115 SPX (SYG1/Pho81/XPR1) domain-containing protein contains Pfam profile PF03105: SPX domain
At1g63010.2	699	10	OUT		68414.m07116 SPX (SYG1/Pho81/XPR1) domain-containing protein contains Pfam profile PF03105: SPX domain
At1g63110.1	469	10	IN		68414.m07130 cell division cycle protein-related contains 9 transmembrane domains; similar to PIG-U (GI:27372215) [Rattus norvegicus]; similar to Cell division cycle protein 91-like 1 (CDC91-like 1 protein) (PIG-U) (Swiss-Prot:Q9H490) [Homo sapiens]
At1g63110.2	397	7	OUT		68414.m07132 cell division cycle protein-related contains 9 transmembrane domains; similar to PIG-U (GI:27372215) [Rattus norvegicus]; similar to Cell division cycle protein 91-like 1 (CDC91-like 1 protein) (PIG-U) (Swiss-Prot:Q9H490) [Homo sapiens]
At1g63110.3	407	9	OUT		68414.m07131 cell division cycle protein-related contains 9 transmembrane domains; similar to PIG-U (GI:27372215) [Rattus norvegicus]; similar to Cell division cycle protein 91-like 1 (CDC91-like 1 protein) (PIG-U) (Swiss-Prot:Q9H490) [Homo sapiens]
At1g63120.1	317	6	OUT		68414.m07133 rhomboid family protein contains PFAM domain PF01694, Rhomboid family
At1g63690.2	540	10	IN		68414.m07208 protease-associated (PA) domain-containing protein contains protease associated (PA) domain, Pfam:PF02225
At1g66760.1	265	7	IN		68414.m07588 MATE efflux family protein contains TIGRfam profile: TIGR00797: MATE efflux family protein, Pfam profile PF01554: Uncharacterized membrane protein family
At1g67060.1	234	6	IN		68414.m07626 expressed protein
At1g67570.1	456	8	IN		68414.m07698 expressed protein
At1g67640.1	441	10	IN		68414.m07716 lysine and histidine specific transporter, putative similar to lysine and histidine specific transporter GB:AAC49885 GI:2576361 (Arabidopsis thaliana); contains Pfam profile PF01490: Transmembrane amino acid transporter protein
At1g68000.1	227	6	IN		68414.m07768 CDP-diacylglycerol--inositol 3-phosphatidyltransferase / phosphatidylinositol synthase (PIS1) identical to phosphatidylinositol synthase (PIS1) GB:AJ000539 [gi:3367632]
At1g68070.1	343	5	IN		68414.m07776 zinc finger (C3HC4-type RING finger) family protein very low similarity to RING-H2 finger protein RHG1a [Arabidopsis thaliana] GI:3822225; contains Pfam profile: PF00097 zinc finger, C3HC4 type (RING finger)
At1g68170.1	356	9	OUT		68414.m07787 nodulin MtN21 family protein similar to MtN21 GI:2598575 (root nodule development) from [Medicago truncatula]
At1g68820.1	468	7	IN		68414.m07868 membrane protein, putative contains 7 transmembrane domains; similar to inhibitor of apoptosis-2 IAP-2 (GI:20043383) [Mamestra configurata nucleopolyhedrovirus]
At1g69430.1	350	6	IN		68414.m07978 hypothetical protein
At1g69450.1	646	9	IN		68414.m07980 early-responsive to dehydration protein-related / ERD protein-related low similarity to ERD4 protein (early-responsive to dehydration stress) [Arabidopsis thaliana] GI:15375406; contains Pfam profile PF02714: Domain of unknown function DUF221
At1g70260.1	375	10	IN		68414.m08083 nodulin MtN21 family protein contains similarity to MtN21 [Medicago truncatula] GI:2598575; contains Pfam profile PF00892: Integral membrane protein
At1g70505.1	338	6	OUT		68414.m08114 expressed protein
At1g71680.1	434	10	OUT		68414.m08271 lysine and histidine specific transporter, putative similar to lysine and histidine specific transporter GB: AAC49885 GI:2576361 from (Arabidopsis thaliana); contains Pfam profile PF01490: Transmembrane amino acid transporter protein
At1g71960.1	662	7	OUT		68414.m08318 ABC transporter family protein similar to breast cancer resistance protein GB:AAC97367 from [Homo sapiens]
At1g72130.2	420	9	OUT		68414.m08338 proton-dependent oligopeptide transport (POT) family protein contains Pfam profile: PF00854 POT family
At1g73950.1	466	5	IN		68414.m08564 zinc finger (C3HC4-type RING finger) family protein contains Pfam profile: PF00097 zinc finger, C3HC4 type
At1g74810.1	683	10	IN		68414.m08667 anion exchange family protein contains Pfam profile: PF00955 Anion exchanger family
At1g75000.1	281	7	OUT		68414.m08707 GNS1/SUR4 membrane family protein contains Pfam profile PF01151: GNS1/SUR4 family
At1g75470.1	381	10	IN		68414.m08766 purine permease-related contains Pfam profile PF03151: Domain of unknown function, DUF250; low similarity to purine permease [Arabidopsis thaliana] GI:7620007
At1g76530.1	415	10	OUT		68414.m08906 auxin efflux carrier family protein contains auxin efflux carrier domain, Pfam:PF03547
At1g77220.1	484	7	OUT		68414.m08994 expressed protein contains Pfam profile PF03619: Domain of unknown function
At1g77860.1	319	7	IN		68414.m09074 rhomboid family protein contains PFAM domain PF01694, Rhomboid family
At2g01070.1	496	7	OUT		68415.m00013 expressed protein similar to membrane protein PTM1 precursor isolog GB:AAB65479
At2g01735.1	359	5	IN		68415.m00102 zinc finger (C3HC4-type RING finger) family protein contains Pfam profile: PF00097 Zinc finger, C3HC4 type (RING finger) domain
At2g01970.1	592	9	OUT		68415.m00132 endomembrane protein 70, putative
At2g02180.1	303	7	OUT		68415.m00154 tobamovirus multiplication protein 3 (TOM3) identical to tobamovirus multiplication protein (TOM3) GI:15425641 from [Arabidopsis thaliana]
At2g02370.1	320	5	OUT		68415.m00175 expressed protein
At2g03330.1	385	5	OUT		68415.m00292 expressed protein
At2g03530.1	385	9	IN		68415.m00313 F-box family protein-related similar to A3 protein (Swiss-Prot:Q41706)(unknown function) [Vigna unguiculata]; contains 9 transmembrane domains; supported by tandem duplication of F-box family protein (GI:3805763) (TIGR_Ath1:At2g07140) [Arabid
At2g03590.1	390	10	OUT		68415.m00319 expressed protein similar to SP|Q41706 A3 protein (unknown function) {Vigna unguiculata}
At2g03600.1	344	8	OUT		68415.m00320 hypothetical protein similar to SP|Q41706 A3 protein (unknown function) {Vigna unguiculata}
At2g04360.1	320	6	IN		68415.m00437 expressed protein
At2g05755.1	401	10	IN		68415.m00619 integral membrane family protein contains Pfam PF00892: Integral membrane protein domain
At2g07739.1	199	5	OUT		68415.m00990 expressed protein
At2g12400.1	541	6	IN		68415.m01339 expressed protein
At2g15240.1	252	5	OUT		68415.m01738 UNC-50 family protein contains Pfam profile PF05216: UNC-50 family; contains 5 transmembrane domains; similar to inner nuclear membrane RNA-binding protein unc-50 related protein (GI:2735550) [Rattus norvegicus]
At2g16970.1	414	7	OUT		68415.m01955 expressed protein ; expression supported by MPSS
At2g17430.1	542	10	IN	MLO7	68415.m02011 seven transmembrane MLO family protein / MLO-like protein 7 (MLO7) identical to membrane protein Mlo7 [Arabidopsis thaliana] gi|14091584|gb|AAK53800; similar to MLO protein SWISS-PROT:P93766, NCBI_gi:1877221 [Hordeum vulgare][Barley]
At2g17480.1	593	10	IN	MLO8	68415.m02019 seven transmembrane MLO family protein / MLO-like protein 8 (MLO8) identical to membrane protein Mlo8 [Arabidopsis thaliana] gi|14091586|gb|AAK53801; similar to MLO protein SWISS-PROT:P93766, NCBI_gi:1877221 [Hordeum vulgare][Barley]
At2g18680.1	249	5	OUT		68415.m02176 expressed protein
At2g18950.1	393	9	IN		68415.m02212 homogentisate phytylprenyltransferase family protein (HPT1) / tocopherol phytyltransferase family protein (TPT1) identical to gi:17104828; contains Pfam profile PF01040: UbiA prenyltransferase family; identical to cDNA tocopherol polyprenyltr
At2g19450.1	520	10	IN		68415.m02272 diacylglycerol O-acyltransferase / acyl CoA:diacylglycerol acyltransferase (DGAT) identical to gi:5050913, gi:6625553
At2g20725.1	301	5	OUT		68415.m02435 CAAX amino terminal protease family protein contains Pfam profile PF02517 CAAX amino terminal protease family protein
At2g21080.1	414	7	IN		68415.m02502 expressed protein
At2g23680.1	189	5	OUT		68415.m02827 stress-responsive protein, putative similar to cold acclimation WCOR413-like protein gamma form [Hordeum vulgare] gi|18449100|gb|AAL69988; similar to stress-regulated protein SAP1 [Xerophyta viscosa] gi|21360378|gb|AAM47505
At2g24150.1	344	8	OUT	HHP3	68415.m02885 expressed protein contains Pfam profile PF03006: Uncharacterised protein family (Hly-III / UPF0073)
At2g24170.1	637	10	IN		68415.m02888 endomembrane protein 70, putative similar to MURA transposase of maize Mutator transposon
At2g25270.1	545	5	OUT		68415.m03023 expressed protein
At2g28170.1	617	7	IN		68415.m03421 cation/hydrogen exchanger, putative (CHX7) monovalent cation:proton antiporter family 2 (CPA2) member, PMID:11500563
At2g28315.1	240	6	IN		68415.m03441 transporter-related low similarity to SP|Q9NTN3 UDP-glucuronic acid/UDP-N-acetylgalactosamine transporter (UDP- GlcA/UDP-GalNAc transporter) {Homo sapiens}, SP|Q95YI5 UDP-sugar transporter UST74c (Fringe connection protein) {Drosophila melano
At2g29050.1	389	7	IN		68415.m03531 rhomboid family protein contains PFAM domain PF01694, Rhomboid family
At2g29650.2	398	8	IN		68415.m03604 inorganic phosphate transporter, putative similar to brain specific Na+-dependent inorganic phosphate cotransporter [Rattus norvegicus] GI:507415; contains Pfam profile PF00083: major facilitator superfamily protein
At2g29900.1	397	9	IN		68415.m03631 presenilin family protein similar to presenilin [Drosophila melanogaster] GI:2062395; contains Pfam profile PF01080: Presenilin
At2g29980.2	288	5	IN		68415.m03647 omega-3 fatty acid desaturase, endoplasmic reticulum (FAD3) identical to SP:48623
At2g31440.1	250	7	OUT		68415.m03841 expressed protein identical to cDNA endonuclease III homologue (nth1 gene) GI:11181951
At2g32295.1	424	8	IN		68415.m03948 EXS family protein / ERD1/XPR1/SYG1 family protein low similarity to xenotropic and polytropic murine leukemia virus receptor [Mustela vison] GI:6093316; contains Pfam profile PF03124: EXS family
At2g32530.1	755	9	IN		68415.m03974 cellulose synthase family protein similar to cellulose synthase catalytic subunit from Arabidopsis thaliana [gi:5230423], cellulose synthase-5 from Zea mays [gi:9622882]
At2g32610.1	757	8	OUT		68415.m03981 cellulose synthase family protein similar to Zea mays cellulose synthase-3 [gi:9622878], -2 [gi:9622876], -1 [gi:9622874]
At2g33205.1	421	10	IN		68415.m04068 TMS membrane family protein / tumour differentially expressed (TDE) family protein contains Pfam domain, PF03348: TMS membrane protein/tumour differentially expressed protein (TDE)
At2g33670.1	501	7	OUT	MLO5	68415.m04126 seven transmembrane MLO family protein / MLO-like protein 5 (MLO5) identical to MLO-like protein 5 (AtMlo5) [Arabidopsis thaliana] SWISS-PROT:O22815; similar to MLO protein SWISS-PROT:P93766, NCBI_gi:1877221 [Hordeum vulgare][Barley]
At2g33750.1	358	8	IN		68415.m04138 purine permease, putative (PUP2) similar to purine permease [Arabidopsis thaliana] GI:7620007; contains Pfam profiles PF03151: Domain of unknown function, DUF250, PF00892: Integral membrane protein; identical to cDNA putative purine permease
At2g33750.2	347	9	IN		68415.m04139 purine permease, putative (PUP2) similar to purine permease [Arabidopsis thaliana] GI:7620007; contains Pfam profiles PF03151: Domain of unknown function, DUF250, PF00892: Integral membrane protein; identical to cDNA putative purine permease
At2g34390.1	288	6	IN		68415.m04211 major intrinsic family protein / MIP family protein contains Pfam profile: MIP PF00230; an isoform contains a non-consensus GA-AG intron
At2g34390.2	288	6	IN		68415.m04212 major intrinsic family protein / MIP family protein contains Pfam profile: MIP PF00230; an isoform contains a non-consensus GA-AG intron
At2g34980.1	303	8	IN		68415.m04292 phosphatidylinositolglycan synthase family protein similar to SP|Q92535 Phosphatidylinositol-glycan biosynthesis, class C protein (PIG-C) {Homo sapiens}
At2g35650.1	556	6	IN		68415.m04372 glycosyl transferase family 2 protein similar to beta-(1-3)-glucosyl transferase GB:AAC62210 GI:3687658 from [Bradyrhizobium japonicum], cellulose synthase from Agrobacterium tumeficiens [gi:710492] and Agrobacterium radiobacter [gi:710493];
At2g35710.1	497	7	OUT		68415.m04380 glycogenin glucosyltransferase (glycogenin)-related low similarity to glycogenin-2 from Homo sapiens [SP|O15488]
At2g35710.2	389	7	OUT		68415.m04379 glycogenin glucosyltransferase (glycogenin)-related low similarity to glycogenin-2 from Homo sapiens [SP|O15488]
At2g36300.1	255	5	IN		68415.m04455 integral membrane Yip1 family protein contains Pfam domain, PF04893: Yip1 domain
At2g36305.1	242	6	OUT		68415.m04456 CAAX amino terminal protease family protein similar to CAAX prenyl protease 2 (EC 3.4.22.-) (Prenyl protein-specific endoprotease 2) (Farnesylated-proteins converting enzyme 2) (FACE-2) from Mus musculus [SP|P57791], Homo sapiens [SP|Q9Y256],
At2g36590.1	436	10	OUT		68415.m04487 proline transporter, putative strong similarity to proline transporter 1 GI:1769901 from [Arabidopsis thaliana]; contains Pfam profile PF01490: Transmembrane amino acid transporter protein
At2g37940.1	305	5	IN		68415.m04657 expressed protein
At2g38120.1	485	10	OUT		68415.m04679 amino acid permease, putative (AUX1) identical to AUX1 GI:1531758 from [Arabidopsis thaliana]
At2g39200.1	576	9	OUT	MLO12	68415.m04815 seven transmembrane MLO family protein / MLO-like protein 12 (MLO12) identical to SP|O80961 MLO-like protein 12 (AtMlo12) {Arabidopsis thaliana}, membrane protein Mlo12 [Arabidopsis thaliana] gi|14091594|gb|AAK53805; similar to MLO protein SW
At2g39805.1	275	5	OUT		68415.m04889 integral membrane Yip1 family protein contains Pfam domain, PF04893: Yip1 domain
At2g41610.1	310	7	OUT		68415.m05142 expressed protein
At2g41705.1	461	9	IN		68415.m05153 camphor resistance CrcB family protein contains Pfam profile PF02537: CrcB-like protein
At2g44110.1	496	7	OUT	MLO15	68415.m05485 seven transmembrane MLO family protein / MLO-like protein 15 (MLO15) identical to MLO-like protein 15 (AtMlo15) SP:O80580 from [Arabidopsis thaliana]; similar to MLO protein SWISS-PROT:P93766, NCBI_gi:1877221 [Hordeum vulgare][Barley]
At2g44110.2	497	7	OUT	MLO15	68415.m05486 seven transmembrane MLO family protein / MLO-like protein 15 (MLO15) identical to MLO-like protein 15 (AtMlo15) SP:O80580 from [Arabidopsis thaliana]; similar to MLO protein SWISS-PROT:P93766, NCBI_gi:1877221 [Hordeum vulgare][Barley]
At2g45150.3	382	7	IN		68415.m05621 phosphatidate cytidylyltransferase family protein contains Pfam profile: PF01148 phosphatidate cytidylyltransferase
At2g46440.1	588	7	IN		68415.m05779 cyclic nucleotide-regulated ion channel, putative (CNGC11) similar to cyclic nucleotide and calmodulin-regulated ion channel (cngc3) GI:4581201 from [Arabidopsis thaliana]
At2g46450.1	636	5	IN		68415.m05780 cyclic nucleotide-regulated ion channel, putative (CNGC12) similar to cyclic nucleotide and calmodulin-regulated ion channel (cngc3) GI:4581201 from [Arabidopsis thaliana]
At2g46890.1	322	8	IN		68415.m05856 expressed protein
At2g47115.1	300	7	OUT		68415.m05884 expressed protein
At2g47360.1	303	6	IN		68415.m05912 expressed protein
At2g47600.1	539	10	OUT		68415.m05939 magnesium/proton exchanger (MHX1) identical to magnesium/proton exchanger AtMHX [Arabidopsis thaliana] gi|6492237|gb|AAF14229; Ca2+:Cation Antiporter (CaCA) Family member PMID:11500563
At2g47760.1	438	8	IN		68415.m05962 ALG3 family protein contains Pfam profile: PF05208 ALG3 protein
At3g01550.1	383	7	OUT		68416.m00085 triose phosphate/phosphate translocator, putative similar to SWISS-PROT:P52178 triose phosphate/phosphate translocator [Cauliflower]{Brassica oleracea}
At3g03700.1	482	9	IN		68416.m00373 expressed protein contains Pfam domain, PF04515: Protein of unknown function, DUF580
At3g04440.1	482	9	IN		68416.m00470 expressed protein contains Pfam domain, PF04515: Protein of unknown function, DUF580
At3g04970.1	397	7	OUT		68416.m00540 zinc finger (DHHC type) family protein similar to Golgi-specific DHHC zinc figer protein [Mus musculus] GI:21728103; contains Pfam profile PF01529: DHHC zinc finger domain
At3g04970.2	316	6	OUT		68416.m00539 zinc finger (DHHC type) family protein similar to Golgi-specific DHHC zinc figer protein [Mus musculus] GI:21728103; contains Pfam profile PF01529: DHHC zinc finger domain
At3g06470.1	278	7	OUT		68416.m00749 GNS1/SUR4 membrane family protein similar to SP|P39540 Elongation of fatty acids protein 1 {Saccharomyces cerevisiae}; contains Pfam profile PF01151: GNS1/SUR4 family
At3g06550.1	419	10	OUT		68416.m00761 O-acetyltransferase-related similar to O-acetyltransferase (GI:17063556) [Cryptococcus neoformans var. neoformans]; contains 7 transmembrane domains
At3g07080.1	438	8	IN		68416.m00841 membrane protein contains Pfam profile: PF00892 Integral membrane protein
At3g07330.1	682	9	OUT		68416.m00874 glycosyl transferase family 2 protein similar to beta-(1-3)-glucosyl transferase GB:AAC62210 GI:3687658 from [Bradyrhizobium japonicum], cellulose synthase from Agrobacterium tumeficiens [gi:710492] and Agrobacterium radiobacter [gi:710493];
At3g08930.2	526	9	OUT		68416.m01039 LMBR1 integral membrane family protein contains 5 transmembrane domains; contains Pfam PF04791: LMBR1-like conserved region; similar to unknown protein GB:BAA83351 [Oryza sativa]
At3g09320.1	286	5	IN		68416.m01106 zinc finger (DHHC type) family protein similar to Golgi-specific DHHC zinc figer protein [Mus musculus] GI:21728103; contains Pfam profile PF01529: DHHC zinc finger domain
At3g09340.1	528	10	OUT		68416.m01108 amino acid transporter family protein low similarity to vesicular GABA transporter [Rattus norvegicus] GI:2587061; belongs to INTERPRO:IPR002422 amino acid/polyamine transporter, family II
At3g09570.1	439	7	OUT		68416.m01137 expressed protein
At3g10290.1	355	10	IN		68416.m01233 phosphate translocator-related low similarity to SP|P52178 Triose phosphate/phosphate translocator, non-green plastid, chloroplast precursor (CTPT) {Brassica oleracea}, phosphoenolpyruvate/phosphate translocator precursor [Mesembryanthemum cr
At3g11320.1	344	10	IN		68416.m01376 phosphate translocator-related low similarity to phosphoenolpyruvate/phosphate translocator precursor [Mesembryanthemum crystallinum] GI:9295275, phosphate translocator [Nicotiana tabacum] GI:403023; contains Pfam profile: PF00892 Integral me
At3g11810.1	348	6	IN		68416.m01447 expressed protein
At3g13420.1	242	5	IN		68416.m01687 expressed protein
At3g13772.1	641	10	IN		68416.m01738 endomembrane protein 70, putative TM4 family;
At3g15380.1	700	9	IN		68416.m01950 choline transporter-related contains weak similarity to CD92 protein [Homo sapiens] gi|16945323|emb|CAC82175
At3g16090.1	492	6	IN		68416.m02033 zinc finger (C3HC4-type RING finger) family protein contains Pfam profile: PF00097 zinc finger, C3HC4 type (RING finger)
At3g16690.1	230	7	OUT		68416.m02132 nodulin MtN3 family protein contains Pfam PF03083 MtN3/saliva family
At3g17430.1	375	10	IN		68416.m02226 phosphate translocator-related low similarity to phosphoenolpyruvate/phosphate translocator precursor [Mesembryanthemum crystallinum] GI:9295275, SP|P52178 Triose phosphate/phosphate translocator, non-green plastid, chloroplast precursor (CTP
At3g18215.1	244	5	OUT		68416.m02317 expressed protein contains Pfam profile PF04654: Protein of unknown function, DUF599
At3g19260.1	296	7	OUT		68416.m02443 longevity-assurance (LAG1) family protein similar to Alternaria stem canker resistance protein (ASC1) [Lycopersicon esculentum] GI:7688742; contains Pfam profile PF03798: Longevity-assurance protein (LAG1)
At3g20300.1	452	5	IN		68416.m02572 expressed protein
At3g21620.1	756	9	IN		68416.m02727 early-responsive to dehydration protein-related / ERD protein-related similar to ERD4 protein (early-responsive to dehydration stress) [Arabidopsis thaliana] GI:15375406; contains Pfam profile PF02714: Domain of unknown function DUF221
At3g24460.1	409	10	OUT		68416.m03069 TMS membrane family protein / tumour differentially expressed (TDE) family protein contains Pfam domain, PF03348: TMS membrane protein/tumour differentially expressed protein (TDE)
At3g25040.1	215	5	OUT		68416.m03129 ER lumen protein retaining receptor, putative / HDEL receptor, putative similar to SP|P35402 ER lumen protein retaining receptor (HDEL receptor) {Arabidopsis thaliana}; contains Pfam profile PF00810: ER lumen protein retaining receptor
At3g25540.1	310	5	OUT		68416.m03175 longevity-assurance (LAG1) family protein similar to Alternaria stem canker resistance protein (ASC1) [Lycopersicon esculentum] GI:7688742; contains Pfam profile PF03798: Longevity-assurance protein (LAG1); supporting cDNA gi|7658238|gb|AF198
At3g25805.1	335	7	IN		68416.m03212 expressed protein
At3g25950.1	251	6	IN		68416.m03234 hypothetical protein
At3g26090.1	459	7	OUT	RGS1	68416.m03249 expressed protein
At3g27270.1	249	6	IN		68416.m03408 expressed protein
At3g28007.1	251	7	OUT		68416.m03496 nodulin MtN3 family protein contains Pfam PF03083 MtN3/saliva family; similar to LIM7 GI:431154 (induced in meiotic prophase in lily microsporocytes) from [Lilium longiflorum]
At3g28050.1	367	10	IN		68416.m03501 nodulin MtN21 family protein similar to MtN21 [Medicago truncatula] GI:2598575; contains Pfam profile PF00892: Integral membrane protein
At3g28060.1	215	5	OUT		68416.m03502 nodulin MtN21 family protein similar to MtN21 GI:2598575 (root nodule development) from [Medicago truncatula]
At3g30340.1	364	10	IN		68416.m03831 nodulin MtN21 family protein similar to MtN21 GI:2598575 (root nodule development) from [Medicago truncatula]
At3g45290.1	508	8	OUT	MLO3	68416.m04890 seven transmembrane MLO family protein / MLO-like protein 3 (MLO3) membrane protein Mlo3 [Arabidopsis thaliana] gi|14091576|gb|AAK53796; similar to MLO protein SWISS-PROT:P93766, NCBI_gi:1877221 [Hordeum vulgare][Barley]
At3g48200.1	1088	9	OUT		68416.m05259 expressed protein
At3g48740.1	289	7	OUT		68416.m05322 nodulin MtN3 family protein similar to MtN3 GI:1619602 (root nodule development) from [Medicago truncatula]
At3g51970.1	345	9	OUT		68416.m05701 long-chain-alcohol O-fatty-acyltransferase family protein / wax synthase family protein wax synthase - Simmondsia chinensis, PID:g5020219 similar to wax synthase [gi:5020219] from Simmondsia chinensis
At3g52760.1	257	5	IN		68416.m05813 integral membrane Yip1 family protein contains Pfam domain, PF04893: Yip1 domain
At3g53780.2	394	7	IN		68416.m05942 rhomboid family protein contains PFAM domain PF01694, Rhomboid family
At3g54020.1	305	5	OUT		68416.m05973 phosphatidic acid phosphatase-related / PAP2-related
At3g54450.1	488	9	OUT		68416.m06024 proton-dependent oligopeptide transport (POT) family protein contains Pfam profile: PF00854 POT family
At3g54510.1	617	9	IN		68416.m06032 early-responsive to dehydration protein-related / ERD protein-related low similarity to ERD4 protein (early-responsive to dehydration stress) [Arabidopsis thaliana] GI:15375406; contains Pfam profile PF02714: Domain of unknown function DUF221
At3g57170.1	560	9	OUT		68416.m06365 N-acetylglucosaminyl transferase component family protein / Gpi1 family protein similar to SP|O14357 N-acetylglucosaminyl-phosphatidylinositol biosynthetic protein gpi1 {Schizosaccharomyces pombe}; contains Pfam profile PF05024: N-acetylgluco
At3g58460.1	403	6	IN		68416.m06516 rhomboid family protein / ubiquitin-associated (UBA)/TS-N domain-containing protein contains Pfam profiles PF01694: Rhomboid family, PF00627: UBA/TS-N domain
At3g59090.1	367	7	OUT		68416.m06587 expressed protein
At3g59090.2	373	7	OUT		68416.m06588 expressed protein
At3g60590.1	236	5	IN		68416.m06780 expressed protein
At3g60590.2	329	6	OUT		68416.m06779 expressed protein
At3g60590.3	404	7	IN		68416.m06778 expressed protein
At3g60620.1	399	7	IN		68416.m06783 phosphatidate cytidylyltransferase family protein contains Pfam profile: PF01148 phosphatidate cytidylyltransferase
At3g61750.1	398	5	OUT		68416.m06925 auxin-responsive protein -related similar to auxin-induced protein AIR12 GI:11357190 [Arabidopsis thaliana];
At3g63310.1	239	7	OUT		68416.m07121 expressed protein low similarity to N-methyl-D-aspartate receptor-associated protein [Drosophila melanogaster] GI:567104; contains Pfam profile PF01027: Uncharacterized protein family UPF0005
At4g01430.1	365	10	IN		68417.m00183 nodulin MtN21 family protein similar to MtN21 GI:2598575 (root nodule development) from [Medicago truncatula]
At4g01430.2	305	8	IN		68417.m00184 nodulin MtN21 family protein similar to MtN21 GI:2598575 (root nodule development) from [Medicago truncatula]
At4g01440.1	365	10	IN		68417.m00185 nodulin MtN21 family protein similar to MtN21 GI:2598575 (root nodule development) from [Medicago truncatula]
At4g02600.1	526	9	OUT	MLO1	68417.m00354 seven transmembrane MLO family protein / MLO-like protein 1 (MLO1) identical to MLO-like protein 1 (MLO protein homolog 1) [Arabidopsis thaliana] SWISS-PROT:O49621; similar to MLO protein SWISS-PROT:P93766, NCBI_gi:1877221 [Hordeum vulgare][B
At4g02690.1	248	7	OUT		68417.m00364 hypothetical protein low similarity to N-methyl-D-aspartate receptor-associated protein [Drosophila melanogaster] GI:567104, NMDA receptor glutamate-binding subunit [Rattus sp.] GI:8248741; contains Pfam profile PF01027: Uncharacterized prote
At4g02900.1	785	10	OUT		68417.m00392 early-responsive to dehydration protein-related / ERD protein-related similar to ERD4 protein (early-responsive to dehydration stress) [Arabidopsis thaliana] GI:15375406; contains Pfam profile PF02714: Domain of unknown function DUF221
At4g03410.2	361	5	IN		68417.m00465 peroxisomal membrane protein-related contains weak similarity to Swiss-Prot:P42925 22 kDa peroxisomal membrane protein [Mus musculus]
At4g03820.1	437	6	IN		68417.m00528 expressed protein
At4g03820.2	453	8	IN		68417.m00529 expressed protein
At4g03950.1	277	6	OUT		68417.m00558 glucose-6-phosphate/phosphate translocator, putative similar to glucose-6-phosphate/phosphate-translocator precursor [Pisum sativum] gi|2997591|gb|AAC08525
At4g04340.1	772	10	IN		68417.m00619 early-responsive to dehydration protein-related / ERD protein-related similar to ERD4 protein (early-responsive to dehydration stress) [Arabidopsis thaliana] GI:15375406; contains Pfam profile PF02714: Domain of unknown function DUF221
At4g04340.2	772	10	IN		68417.m00620 early-responsive to dehydration protein-related / ERD protein-related similar to ERD4 protein (early-responsive to dehydration stress) [Arabidopsis thaliana] GI:15375406; contains Pfam profile PF02714: Domain of unknown function DUF221
At4g04340.3	772	10	IN		68417.m00621 early-responsive to dehydration protein-related / ERD protein-related similar to ERD4 protein (early-responsive to dehydration stress) [Arabidopsis thaliana] GI:15375406; contains Pfam profile PF02714: Domain of unknown function DUF221
At4g08290.2	282	8	IN		68417.m01369 nodulin MtN21 family protein similar to MtN21 GI:2598575 (root nodule development) from [Medicago truncatula]
At4g08700.1	361	10	IN		68417.m01438 purine permease family protein similar to purine permease [Arabidopsis thaliana] GI:7620007; contains Pfam profile PF03151: Domain of unknown function, DUF250
At4g08878.1	280	7	IN		68417.m01463 inorganic phosphate transporter, putative similar to inorganic phosphate transporter (GI:3869190) [Arabidopsis thaliana]
At4g10310.1	506	10	IN		68417.m01696 sodium transporter (HKT1) identical to sodium transporter AtHKT1 [Arabidopsis thaliana] gi|7716474|gb|AAF68393
At4g10360.1	266	6	IN		68417.m01701 expressed protein
At4g11680.1	390	5	IN		68417.m01866 zinc finger (C3HC4-type RING finger) family protein low similarity to SP|Q9WTV7 RING finger protein 12 (LIM domain interacting RING finger protein) {Mus musculus}; contains Pfam profile PF00097: Zinc finger, C3HC4 type (RING finger)
At4g12000.1	306	6	IN		68417.m01909 expressed protein
At4g12650.1	527	9	OUT		68417.m01990 endomembrane protein 70, putative TM4 family;
At4g13345.1	394	10	OUT		68417.m02085 TMS membrane family protein / tumour differentially expressed (TDE) family protein contains Pfam domain, PF03348: TMS membrane protein/tumour differentially expressed protein (TDE)
At4g13345.2	394	10	OUT		68417.m02086 TMS membrane family protein / tumour differentially expressed (TDE) family protein contains Pfam domain, PF03348: TMS membrane protein/tumour differentially expressed protein (TDE)
At4g13800.1	336	9	OUT		68417.m02139 permease-related contains 9 predicted transmembrane domains; contains Pfam PF05653: Protein of unknown function (DUF803); identified as COG0697, Permeases of the drug/metabolite transporter (DMT) superfamily
At4g14730.1	235	7	IN		68417.m02265 transmembrane protein-related low similarity to transmembrane protein OTMP [Ovis aries] GI:9965379
At4g15430.1	756	9	IN		68417.m02360 early-responsive to dehydration protein-related / ERD protein-related similar to ERD4 protein (early-responsive to dehydration stress) [Arabidopsis thaliana] GI:15375406; contains Pfam profile PF02714: Domain of unknown function DUF221
At4g15470.1	256	7	IN		68417.m02364 expressed protein low similarity to N-methyl-D-aspartate receptor-associated protein [Drosophila melanogaster] GI:567104; contains Pfam profile PF01027: Uncharacterized protein family UPF0005
At4g16600.1	442	5	OUT		68417.m02511 glycogenin glucosyltransferase (glycogenin)-related low similarity to glycogenin-1 from Rattus norvegicus [SP|O08730], Homo sapiens [GI:496895], Mus musculus [SP|Q9R062]
At4g16850.1	313	6	IN		68417.m02545 expressed protein
At4g17250.1	416	8	OUT		68417.m02594 expressed protein
At4g17790.1	264	6	OUT		68417.m02655 expressed protein
At4g18190.1	358	9	OUT		68417.m02703 purine permease family protein similar to purine permease [Arabidopsis thaliana] GI:7620007; contains Pfam profile PF03151: Domain of unknown function, DUF250
At4g18210.1	390	10	IN		68417.m02706 purine permease family protein similar to purine permease [Arabidopsis thaliana] GI:7620007, contains Pfam profile PF03151: Domain of unknown function, DUF250
At4g18220.1	344	9	OUT		68417.m02707 purine permease family protein similar to purine permease [Arabidopsis thaliana] GI:7620007; contains Pfam profile PF03151: Domain of unknown function, DUF250
At4g18230.1	233	5	IN		68417.m02708 expressed protein predicted gene M02B7.4, Caenorhabditis elegans, PID:G1572781
At4g18540.1	520	5	IN		68417.m02747 expressed protein ; expression supported by MPSS
At4g19645.1	268	6	IN		68417.m02885 expressed protein
At4g19645.2	268	6	IN		68417.m02886 expressed protein
At4g19950.1	321	6	IN		68417.m02922 expressed protein
At4g20310.1	513	7	OUT		68417.m02966 peptidase M50 family protein / sterol-regulatory element binding protein (SREBP) site 2 protease family protein weak similarity to SP|O54862 Membrane-bound transcription factor site 2 protease (EC 3.4.24.-) (Sterol-regulatory element-binding
At4g21260.1	393	10	OUT		68417.m03073 hypothetical protein
At4g21570.1	294	7	OUT		68417.m03120 expressed protein contains Pfam profile PF03619: Domain of unknown function
At4g21790.1	291	7	OUT		68417.m03152 transmembrane protein-related (TOM1) contains some similarity to transmembrane protein TOM3 GI:15425641 from [Arabidopsis thaliana]; identical to cDNA TOM1 GI:9967414
At4g22270.1	437	8	IN		68417.m03221 expressed protein
At4g22330.1	255	5	OUT		68417.m03228 alkaline phytoceramidase family / aPHC family contains Pfam profile: PF05875: alkaline phytoceramidase (aPHC)
At4g22340.1	423	8	OUT		68417.m03230 phosphatidate cytidylyltransferase, putative / CDP-diglyceride synthetase, putative similar to CDP-diacylglycerol synthetase (CDS) GI:2181182 from [Arabidopsis thaliana]
At4g22990.1	699	10	OUT		68417.m03317 SPX (SYG1/Pho81/XPR1) domain-containing protein low similarity to SP|P51564 Tetracycline resistance protein, class H {Pasteurella multocida}, SP|P39843 Multidrug resistance protein 2 (Multidrug-efflux transporter 2) {Bacillus subtilis}; conta
At4g24250.1	478	7	OUT	MLO13	68417.m03480 seven transmembrane MLO family protein / MLO-like protein 13 (MLO13) identical to membrane protein Mlo13 [Arabidopsis thaliana] gi|14091596|gb|AAK53806; similar to MLO protein SWISS-PROT:P93766, NCBI_gi:1877221 [Hordeum vulgare][Barley]
At4g25010.1	281	7	OUT		68417.m03588 nodulin MtN3 family protein similar to MtN3 GI:1619602 (root nodule development) from [Medicago truncatula]
At4g25350.1	745	10	OUT		68417.m03648 EXS family protein / ERD1/XPR1/SYG1 family protein similar to PHO1 protein [Arabidopsis thaliana] GI:20069032; contains Pfam profiles PF03105: SPX domain, PF03124: EXS family
At4g25750.1	577	8	IN		68417.m03707 ABC transporter family protein Bactrocera tryoni membrane transporter (white) gene, PID:g3676298
At4g26580.1	464	5	IN		68417.m03832 zinc finger (C3HC4-type RING finger) family protein contains Pfam profile: PF00097 zinc finger, C3HC4 type (RING finger)
At4g26770.1	471	8	OUT		68417.m03856 phosphatidate cytidylyltransferase, putative / CDP-diglyceride synthetase, putative similar to CDP-diacylglycerol synthetase GI:2182104 from [Solanum tuberosum]
At4g27970.1	519	10	IN		68417.m04013 C4-dicarboxylate transporter/malic acid transport family protein contains Pfam profile PF03595: C4-dicarboxylate transporter/malic acid transport protein
At4g28040.1	359	10	IN		68417.m04022 nodulin MtN21 family protein similar to MtN21 GI:2598575 (root nodule development) from [Medicago truncatula]
At4g28040.2	359	10	IN		68417.m04023 nodulin MtN21 family protein similar to MtN21 GI:2598575 (root nodule development) from [Medicago truncatula]
At4g28210.1	348	6	IN		68417.m04043 expressed protein
At4g28370.1	466	5	IN		68417.m04061 zinc finger (C3HC4-type RING finger) family protein contains Pfam PF00097: Zinc finger, C3HC4 type (RING finger)
At4g29200.1	457	9	IN		68417.m04177 hypothetical protein
At4g30850.1	358	7	IN	HHP2	68417.m04377 expressed protein contains Pfam domain, PF03006: Uncharacterised protein family (Hly-III / UPF0073)
At4g30850.2	358	7	IN		68417.m04378 expressed protein contains Pfam domain, PF03006: Uncharacterised protein family (Hly-III / UPF0073)
At4g35180.1	456	10	IN		68417.m05001 amino acid transporter family protein similar to amino acid permease 1 GI:976402 from [Nicotiana sylvestris]; contains Pfam profile PF01490: Transmembrane amino acid transporter protein
At4g35870.1	817	10	OUT		68417.m05094 expressed protein
At4g36830.1	289	7	OUT		68417.m05223 GNS1/SUR4 membrane family protein weak similarity to long chain polyunsaturated fatty acid elongation enzyme [Isochrysis galbana] GI:17226123; contains Pfam profile PF01151: GNS1/SUR4 family
At4g36850.1	374	7	OUT		68417.m05225 PQ-loop repeat family protein / transmembrane family protein similar to SP|Q10482 Seven transmembrane protein 1 {Schizosaccharomyces pombe}; contains Pfam profile PF04193: PQ loop repeat
At4g38640.1	556	10	IN		68417.m05469 choline transporter-related contains weak similarity to CD92 protein [Homo sapiens] gi|16945323|emb|CAC82175
At4g39030.1	543	9	IN		68417.m05528 enhanced disease susceptibility 5 (EDS5) / salicylic acid induction deficient 1 (SID1) identical to SP|Q945F0; contains Pfam profile PF01554: Uncharacterized membrane protein family
At4g39390.1	337	10	IN		68417.m05575 transporter-related low similarity to glucose-6-phosphate/phosphate-translocator precursor [Solanum tuberosum] GI:2997593
At4g39390.2	337	10	IN		68417.m05576 transporter-related low similarity to glucose-6-phosphate/phosphate-translocator precursor [Solanum tuberosum] GI:2997593
At5g01460.1	509	9	OUT		68418.m00059 LMBR1 integral membrane family protein contains Pfam PF04791: LMBR1-like conserved region
At5g02630.1	428	8	OUT		68418.m00199 expressed protein
At5g04160.1	309	10	IN		68418.m00404 phosphate translocator-related low similarity to SP|P52178 Triose phosphate/phosphate translocator, non-green plastid, chloroplast precursor (CTPT) {Brassica oleracea}, phosphoenolpyruvate/phosphate translocator precursor [Mesembryanthemum cr
At5g05310.1	469	9	IN		68418.m00570 expressed protein
At5g05310.2	496	10	IN		68418.m00571 expressed protein
At5g05310.3	511	10	IN		68418.m00572 expressed protein
At5g05350.1	526	6	IN		68418.m00576 expressed protein contains Pfam profile PF04749: Protein of unknown function, DUF614; expression supported by MPSS
At5g05820.1	309	10	IN		68418.m00640 phosphate translocator-related low similarity to phosphoenolpyruvate/phosphate translocator precursor [Mesembryanthemum crystallinum] GI:9295275, glucose-6-phosphate/phosphate-translocator precursor [Zea mays] GI:2997589; contains Pfam profil
At5g07050.1	381	9	OUT		68418.m00798 nodulin MtN21 family protein similar to MtN21 GI:2598575 (root nodule development) from [Medicago truncatula]
At5g07250.1	346	7	IN		68418.m00827 rhomboid family protein contains PFAM domain PF01694, Rhomboid family
At5g07630.1	401	8	IN		68418.m00874 nuclear division RFT family protein low similarity to SP|P38206 Nuclear division RFT1 protein {Saccharomyces cerevisiae}; contains Pfam profile PF04506: Rft protein
At5g10840.1	648	10	IN		68418.m01259 endomembrane protein 70, putative TM4 family;
At5g11870.1	262	8	IN		68418.m01389 expressed protein
At5g12170.1	276	6	IN		68418.m01428 expressed protein similar to unknown protein (pir||T09909)
At5g13170.1	292	7	OUT		68418.m01508 nodulin MtN3 family protein similar to MtN3 GI:1619602 (root nodule development) from [Medicago truncatula]; identical to cDNA senescence-associated protein (SAG29) mRNA, partial cds GI:4426938
At5g13670.1	377	10	IN		68418.m01592 nodulin MtN21 family protein similar to MtN21 GI:2598575 (root nodule development) from [Medicago truncatula]
At5g13750.2	392	10	IN		68418.m01601 transporter-related
At5g13760.1	569	9	IN		68418.m01604 expressed protein similar to unknown protein (gb AAF63775.1)
At5g13890.1	310	6	IN		68418.m01623 expressed protein contains Pfam profile PF04819: Family of unknown function (DUF716) (Plant viral-response family)
At5g13890.2	310	6	IN		68418.m01624 expressed protein contains Pfam profile PF04819: Family of unknown function (DUF716) (Plant viral-response family)
At5g13890.3	310	6	IN		68418.m01625 expressed protein contains Pfam profile PF04819: Family of unknown function (DUF716) (Plant viral-response family)
At5g14570.2	397	10	IN		68418.m01709 transporter, putative similar to trans-membrane nitrate transporter protein AtNRT2:1 [Arabidopsis thaliana] GI:3747058, high-affinity nitrate transporter ACH1 [Arabidopsis thaliana] GI:3608362; contains Pfam profile PF00083: Sugar (and other)
At5g15240.1	423	10	OUT		68418.m01785 amino acid transporter family protein low similarity to amino acid transporter system A3 [Homo sapiens] GI:13876616; belongs to INTERPRO:IPR002422 amino acid/polyamine transporter, family II
At5g15410.1	726	6	IN		68418.m01804 cyclic nucleotide-regulated ion channel / cyclic nucleotide-gated channel (CNGC2) identical to cyclic nucleotide-gated cation channel GI:3894399 from [Arabidopsis thaliana]
At5g15410.2	593	5	OUT		68418.m01803 cyclic nucleotide-regulated ion channel / cyclic nucleotide-gated channel (CNGC2) identical to cyclic nucleotide-gated cation channel GI:3894399 from [Arabidopsis thaliana]
At5g17630.1	417	8	IN		68418.m02067 glucose-6-phosphate/phosphate translocator, putative similar to glucose-6-phosphate/phosphate-translocator precursor [Solanum tuberosum] gi|2997593|gb|AAC08526
At5g17830.1	474	10	IN		68418.m02090 hypothetical protein contains Pfam domain, PF04515: Protein of unknown function, DUF580
At5g18520.1	440	8	IN		68418.m02187 expressed protein
At5g19380.1	447	10	IN		68418.m02309 expressed protein
At5g19870.1	276	7	OUT		68418.m02363 expressed protein contains Pfam profile PF04819: Family of unknown function (DUF716) (Plant viral-response family)
At5g20270.1	332	7	IN	HHP1	68418.m02413 expressed protein contains Pfam domain, PF03006: Uncharacterised protein family (Hly-III / UPF0073)
At5g22130.1	450	8	IN		68418.m02576 mannosyltransferase family protein similar to mannosyltransferase from Rattus norvegicus [GI:11414877], Homo sapiens [GI:11414879]; contains Pfam profile PF05007: Mannosyltransferase (PIG-M)
At5g23660.1	285	7	OUT		68418.m02774 nodulin MtN3 family protein similar to MtN3 GI:1619602 (root nodule development) from [Medicago truncatula]
At5g23980.1	699	10	IN		68418.m02818 ferric-chelate reductase, putative similar to ferric-chelate reductase (FRO1) [Pisum sativum] GI:15341529; contains Pfam profile PF01794: Ferric reductase like transmembrane component
At5g23990.1	657	7	OUT		68418.m02819 ferric-chelate reductase, putative similar to ferric-chelate reductase (FRO1) [Pisum sativum] GI:15341529; contains Pfam profile PF01794: Ferric reductase like transmembrane component
At5g24030.1	635	9	OUT		68418.m02823 C4-dicarboxylate transporter/malic acid transport family protein weak similarity to SP|P25396 Tellurite resistance protein tehA. {Escherichia coli}; contains Pfam profile PF03595: C4-dicarboxylate transporter/malic acid transport protein
At5g24600.1	248	5	OUT		68418.m02906 expressed protein contains Pfam profile PF04654: Protein of unknown function, DUF599
At5g24790.1	246	5	OUT		68418.m02927 expressed protein contains Pfam profile PF04654: Protein of unknown function, DUF599
At5g25100.1	644	10	IN		68418.m02974 endomembrane protein 70, putative TM4 family;
At5g25420.1	419	10	OUT		68418.m03016 xanthine/uracil permease family protein contains Pfam profile: PF00860 permease family
At5g27210.1	297	7	OUT		68418.m03246 expressed protein weak similarity to seven transmembrane domain orphan receptor [Mus musculus] GI:4321619
At5g27730.1	472	10	IN		68418.m03326 expressed protein
At5g33320.1	408	7	IN		68418.m03955 triose phosphate/phosphate translocator, putative similar to SWISS-PROT:P52178 triose phosphate/phosphate translocator [Cauliflower] {Brassica oleracea}
At5g35160.1	627	10	IN		68418.m04167 endomembrane protein 70, putative p76, Homo sapiens, EMBL:HSU81006
At5g35460.1	381	8	IN		68418.m04217 expressed protein
At5g35730.1	457	9	IN		68418.m04274 EXS family protein / ERD1/XPR1/SYG1 family protein low similarity to xenotropic and polytropic murine leukemia virus receptor [Mus spretus] GI:6093318; contains Pfam profile PF03124: EXS family
At5g35810.1	347	5	OUT		68418.m04303 hypothetical protein
At5g37310.1	564	7	OUT		68418.m04481 endomembrane protein 70, putative multispanning membrane protein, Homo sapiens, EMBL:HSU94831
At5g40780.1	446	10	IN		68418.m04950 lysine and histidine specific transporter, putative strong similarity to lysine and histidine specific transporter GI:2576361 from [Arabidopsis thaliana]; contains Pfam profile PF01490: Transmembrane amino acid transporter protein
At5g40780.2	445	10	IN		68418.m04951 lysine and histidine specific transporter, putative strong similarity to lysine and histidine specific transporter GI:2576361 from [Arabidopsis thaliana]; contains Pfam profile PF01490: Transmembrane amino acid transporter protein
At5g41160.1	358	10	IN		68418.m05003 purine permease-related similar to purine permease [Arabidopsis thaliana] GI:7620007; contains Pfam profile PF03151: Domain of unknown function, DUF250
At5g41800.1	452	10	IN		68418.m05089 amino acid transporter family protein similar to amino acid permease 1 [Nicotiana sylvestris] GI:976402; belongs to INTERPRO:IPR002422 amino acid/polyamine transporter, family II
At5g42090.1	439	7	OUT		68418.m05124 expressed protein
At5g42420.1	350	10	IN		68418.m05164 transporter-related low similarity to phosphoenolpyruvate/phosphate translocator precursor [Mesembryanthemum crystallinum] GI:9295275, glucose-6-phosphate/phosphate-translocator precursor [Solanum tuberosum] GI:2997593
At5g44860.1	321	6	IN		68418.m05499 expressed protein strong similarity to unknown protein (gb AAC79135.1)
At5g45095.1	394	7	IN		68418.m05532 expressed protein
At5g45105.1	315	8	IN		68418.m05535 metal transporter, putative (ZIP8) similar to putative metal transporter ZIP8 [Arabidopsis thaliana] gi|18997103|gb|AAL83293; similar to iron-regulated transporter 1 [Lycopersicon esculentum] gi|9716481|gb|AAF97509; member to the Zinc (Zn2+)-
At5g47900.1	384	6	OUT		68418.m05917 hypothetical protein
At5g49630.1	481	10	IN		68418.m06141 amino acid permease 6 (AAP6) identical to amino acid permease 6 (AAP6) [Arabidopsis thaliana] GI:1769887
At5g50800.1	294	7	OUT		68418.m06293 nodulin MtN3 family protein similar to MtN3 GI:1619602 (root nodule development) from [Medicago truncatula]
At5g52180.1	458	9	OUT		68418.m06477 expressed protein
At5g53760.1	573	7	OUT	MLO11	68418.m06680 seven transmembrane MLO family protein / MLO-like protein 11 (MLO11) identical to membrane protein Mlo11 [Arabidopsis thaliana] gi|14091592|gb|AAK53804; similar to MLO protein SWISS-PROT:P93766, NCBI_gi:1877221 [Hordeum vulgare][Barley]
At5g55320.1	339	9	IN		68418.m06894 membrane bound O-acyl transferase (MBOAT) family protein / wax synthase-related similar to wax synthase [Simmondsia chinensis] GI:5020219 [EC 2.3.1.75]
At5g55370.1	343	8	OUT		68418.m06899 long-chain-alcohol O-fatty-acyltransferase family protein / wax synthase family protein contains similarity to wax synthase similarity to wax synthase wax synthase - Simmondsia chinensis, PID:g5020219 similar to wax synthase [gi:5020219] from
At5g55950.1	398	10	IN		68418.m06978 transporter-related low similarity to UDP-sugar transporter [Drosophila melanogaster] GI:14971008, UDP-glucuronic acid transporter [Homo sapiens] GI:11463949
At5g58560.1	307	6	OUT		68418.m07335 phosphatidate cytidylyltransferase family protein contains Pfam profile: PF01148 phosphatidate cytidylyltransferase
At5g60220.1	327	5	IN		68418.m07548 senescence-associated family protein similar to senescence-associated protein 5 [Hemerocallis hybrid cultivar] gi|3551954|gb|AAC34855
At5g60750.1	347	8	IN		68418.m07622 CAAX amino terminal protease family protein contains Pfam profile PF02517 CAAX amino terminal protease family protein
At5g62130.1	343	7	OUT		68418.m07798 Per1-like protein-related
At5g62960.1	347	7	OUT		68418.m07899 expressed protein
At5g63040.1	366	6	IN		68418.m07908 expressed protein similar to unknown protein (emb|CAB81845.1)
At5g63040.2	366	5	OUT		68418.m07909 expressed protein similar to unknown protein (emb|CAB81845.1)
At5g64700.1	359	10	IN		68418.m08132 nodulin MtN21 family protein similar to MtN21 GI:2598575 (root nodule development) from [Medicago truncatula]; contains Pfam profile PF00892: Integral membrane protein
At5g65970.1	569	9	OUT	MLO10	68418.m08305 seven transmembrane MLO family protein / MLO-like protein 10 (MLO10) identical to membrane protein Mlo10 [Arabidopsis thaliana] gi|14091590|gb|AAK53803; similar to MLO protein SWISS-PROT:P93766, NCBI_gi:1877221 [Hordeum vulgare][Barley]
At5g66450.1	286	5	OUT		68418.m08380 phosphatidic acid phosphatase-related / PAP2-related contains Pfam profile PF01569: PAP2 superfamily
